# Supplementary material for: Base-catalysed decomposition of polychlorinated biphenyls in transformer oils by mixture of sodium hydroxide, glycerol and iron
Source: R Soc Open Sci. 2018 Jun 13;5(6):172401. doi: 10.1098/rsos.172401 (PMC6030273; doi:10.1098/rsos.172401)
Supplement: Data file for Figures 3,4,5,7,8 [file rsos172401supp1.xlsx]

## Sheet: Figure 3
		PCB Removal efficiency
time	Sodium Hydroxide	Sodium Carbonate	Quicklime	Sodium Hydroxide and Iron	Glycerol
0	0	0	0	0	0
1	93.5	67.4	24.5	64.5	3
2	95.4	74.5	27.4	78.5	6
3	98.6	83.5	33.5	96.4	7
4	99.7	89.5	34.3	99.8	7.4
Base catalysed decomposition of polychlorinated biphenyls (PCBs) in transformer oils by mixture of sodium hydroxide, glycerol, and iron
Milad Akhondi, Ali A. Dadkhah*
Department of Chemical Engineering, Isfahan University of Technology, Isfahan 84156-83111, Iran
Keywords: Base catalysed decomposition; PCBs; Sodium hydroxide; Glycerol; Transformer oil.
Royal Society Open Science

## Sheet: Figure 4
		PCB Dechlorination efficiency
Time	Sodium Hydroxide	Sodium Carbonate	Quicklime	Sodium Hydroxide and Iron	Glycerol
0	0	0	0	0	0
1	46.7	34.6	17.6	56.7	3.5
2	64.5	45.3	19.5	68.4	5.8
3	70.6	57.4	24.5	81.4	7.4
4	79.5	65.6	28.6	97.4	8
Base catalysed decomposition of polychlorinated biphenyls (PCBs) in transformer oils by mixture of sodium hydroxide, glycerol, and iron
Milad Akhondi, Ali A. Dadkhah*
Department of Chemical Engineering, Isfahan University of Technology, Isfahan 84156-83111, Iran
Keywords: Base catalysed decomposition; PCBs; Sodium hydroxide; Glycerol; Transformer oil.
Royal Society Open Science

## Sheet: Figure 5
		Effect of initial pH on PDE
pH	6.4	10.2	11.3	12.3
PDE for NaOH	8	84	97.4	97
pH	6.4	8.9	10	11
PDE for NaCO3	8	43	76	96
pH	6.4	7.8	8.3	8.6
PDE for Quicklime	8	13	31	32.6
Base catalysed decomposition of polychlorinated biphenyls (PCBs) in transformer oils by mixture of sodium hydroxide, glycerol, and iron
Milad Akhondi, Ali A. Dadkhah*
Department of Chemical Engineering, Isfahan University of Technology, Isfahan 84156-83111, Iran
Keywords: Base catalysed decomposition; PCBs; Sodium hydroxide; Glycerol; Transformer oil.
Royal Society Open Science

## Sheet: Figure 7
		Different kinds of PCBs when iron was not used
Time	PCBH	PCBM	PCBL	BP
0	128.4	152.7	2.6	0
1	4.5	11.4	2.5	0
2	2.6	7.9	2.5	0
3	0	1.9	2	0
4	0	0.8	0	0
Base catalysed decomposition of polychlorinated biphenyls (PCBs) in transformer oils by mixture of sodium hydroxide, glycerol, and iron
Milad Akhondi, Ali A. Dadkhah*
Department of Chemical Engineering, Isfahan University of Technology, Isfahan 84156-83111, Iran
Keywords: Base catalysed decomposition; PCBs; Sodium hydroxide; Glycerol; Transformer oil.
Royal Society Open Science

## Sheet: Figure 8
		Different kinds of PCBs when iron was used
Time	PCBH	PCBM	PCBL	BP
0	128.4	152.7	2.6	0
1	40	58.2	2.6	0
2	6	52.4	2.6	0
3	0	5.7	4.5	0.5
4	0	0	4	10.5
Base catalysed decomposition of polychlorinated biphenyls (PCBs) in transformer oils by mixture of sodium hydroxide, glycerol, and iron
Milad Akhondi, Ali A. Dadkhah*
Department of Chemical Engineering, Isfahan University of Technology, Isfahan 84156-83111, Iran
Keywords: Base catalysed decomposition; PCBs; Sodium hydroxide; Glycerol; Transformer oil.
Royal Society Open Science
